# Supplementary material for: Association between Dietary Antioxidant Capacity in Midlife and Depressive Symptoms in Late Life: The Singapore Chinese Health Study
Source: Antioxidants (Basel). 2024 May 8;13(5):576. doi: 10.3390/antiox13050576 (PMC11118857; doi:10.3390/antiox13050576)
Supplement: Supplementary file 1 [file antioxidants-13-00576-s001.zip]

Archive with 1 entries (1 files):
- antioxidants-2962600-supplementary.pdf
